# Supplementary material for: New species and records of Cloeodes Traver, 1938 (Ephemeroptera, Baetidae) from Costa Rica
Source: Zookeys. 2020 Nov 9;989:55–72. doi: 10.3897/zookeys.989.53018 (PMC7669823; doi:10.3897/zookeys.989.53018)
Supplement: XML Treatment for Cloeodes excogitatus [file zookeys.989.53018-treatment2.xml]

<!DOCTYPE tp:taxon-treatment
  PUBLIC "-//TaxonX//DTD Taxonomic Treatment Publishing DTD v0 20100105//EN" "tax-treatment-NSO.dtd">
<tp:taxon-treatment xmlns:tp="http://www.plazi.org/taxpub"><tp:treatment-meta><kwd-group><label>Taxon classification</label><kwd><named-content xmlns:xlink="http://www.w3.org/1999/xlink" content-type="kingdom">Animalia</named-content></kwd><kwd><named-content xmlns:xlink="http://www.w3.org/1999/xlink" content-type="order">Ephemeroptera</named-content></kwd><kwd><named-content xmlns:xlink="http://www.w3.org/1999/xlink" content-type="family">Baetidae</named-content></kwd></kwd-group><mixed-citation publication-type="journal"><person-group><name><surname>Vásquez-Bolaños</surname><given-names>Oscar</given-names></name><name><surname>Sibaja-Araya</surname><given-names>Fabián</given-names></name><name><surname>Guevara-Mora</surname><given-names>Meyer</given-names></name></person-group><article-title>New species and records of <italic><tp:taxon-name><tp:taxon-name-part taxon-name-part-type="genus" reg="Cloeodes">Cloeodes</tp:taxon-name-part></tp:taxon-name></italic> Traver, 1938 (<tp:taxon-name><tp:taxon-name-part taxon-name-part-type="order">Ephemeroptera</tp:taxon-name-part></tp:taxon-name>, <tp:taxon-name><tp:taxon-name-part taxon-name-part-type="family">Baetidae</tp:taxon-name-part></tp:taxon-name>) from Costa Rica</article-title><source>Zookeys</source><day>09</day><month>11</month><year>2020</year><volume>989</volume><fpage>55</fpage><lpage>72</lpage><pub-id pub-id-type="doi">10.3897/zookeys.989.53018</pub-id></mixed-citation></tp:treatment-meta><tp:nomenclature><tp:taxon-name><object-id xmlns:xlink="http://www.w3.org/1999/xlink" content-type="arpha" xlink:type="simple">280E0FC6-BAE6-5E40-B70D-D2E46295105E</object-id>
            <tp:taxon-name-part taxon-name-part-type="genus" reg="Cloeodes">Cloeodes</tp:taxon-name-part>
            <tp:taxon-name-part taxon-name-part-type="species" reg="excogitatus">excogitatus</tp:taxon-name-part>
          </tp:taxon-name><tp:taxon-authority>(Waltz &amp; McCafferty, 1987)</tp:taxon-authority><tp:nomenclature-citation-list><tp:nomenclature-citation><tp:taxon-name>
                <tp:taxon-name-part taxon-name-part-type="genus" reg="Cloeodes">Cloeodes</tp:taxon-name-part> <tp:taxon-name-part taxon-name-part-type="species" reg="excogitatus">excogitatus</tp:taxon-name-part></tp:taxon-name><comment>Waltz &amp; McCafferty, 1987: 200; <xref ref-type="bibr" rid="B19">McCafferty and Lugo-Ortiz 1996</xref>: 23; <xref ref-type="bibr" rid="B29">Wiersema and Baumgardner 2000</xref>: 61; <xref ref-type="bibr" rid="B17">McCafferty et al. 2004</xref>: 207.</comment></tp:nomenclature-citation></tp:nomenclature-citation-list></tp:nomenclature><tp:treatment-sec sec-type="material" id="SECID0E5LAE"><title>Material examined.</title><p><bold><italic>Paratype</italic></bold>, <italic><tp:taxon-name><tp:taxon-name-part taxon-name-part-type="genus" reg="Cloeodes">Cloeodes</tp:taxon-name-part> <tp:taxon-name-part taxon-name-part-type="species" reg="excogitatus">excogitatus</tp:taxon-name-part></tp:taxon-name></italic>, R.W. Koss and R. Baumann, 1 ♂ / Collected 12/V/1968, Arizona, Oak Creek Canyon, slide-mounted in Euparal (Abs. Alc.) by R.B. Waltz VI/1983, det. by Waltz and McCafferty 1984. (Paratype), <named-content xmlns:xlink="http://www.w3.org/1999/xlink" content-type="dwc:institutional_code" xlink:type="simple">PERC</named-content> (0,012,327). <italic><tp:taxon-name><tp:taxon-name-part taxon-name-part-type="genus" reg="Cloeodes">Cloeodes</tp:taxon-name-part> <tp:taxon-name-part taxon-name-part-type="species" reg="excogitatus">excogitatus</tp:taxon-name-part></tp:taxon-name></italic>, DE Baumgardner, 1 male/ 1 female / Collected 21/V/2004, Arizona, Geenlee CO. San Francisco R. at FS Road, 212, ca 1 mi. N. Clifton. <named-content xmlns:xlink="http://www.w3.org/1999/xlink" content-type="dwc:verbatimCoordinates" xlink:type="simple"><named-content content-type="geo-json" specific-use="{&#34;type&#34;:&#34;Point&#34;,&#34;coordinates&#34;:[-109.301111,33.075000]}" id="NCID0EHNAE" xlink:type="simple">33°04'30"N, 109°18'04"W</named-content></named-content>, Elev. 3700 ft, (DB04-21), det. M. Meyer 2005. 10 mature nymphs, Río Torito, La Fuente, Santa Teresita, Turrialba, Cartago, Costa Rica, <named-content xmlns:xlink="http://www.w3.org/1999/xlink" content-type="dwc:verbatimCoordinates" xlink:type="simple"><named-content content-type="geo-json" specific-use="{&#34;type&#34;:&#34;Point&#34;,&#34;coordinates&#34;:[-83.679153,9.986956]}" id="NCID0EPNAE" xlink:type="simple">9°59'13.04"N, 83°40'44.95"W</named-content></named-content>, 1063 m asl, II/28/2017. Romero D. and Sibaja-Araya F, (colls). Material in 95% alcohol, deposited at Laboratorio de Entomología (<abbrev xmlns:xlink="http://www.w3.org/1999/xlink" content-type="institution" xlink:title="Laboratorio de Entomología, Escuela de Ciencias Biológicas, Universidad Nacional, Heredia" id="ABBRID0EUNAE" xlink:type="simple">LEUNA</abbrev>), Escuela de Ciencias Biológicas, Universidad Nacional, Heredia, Costa Rica.</p></tp:treatment-sec><tp:treatment-sec sec-type="distribution" id="SECID0EZNAE"><title>Distribution.</title><p>Guatemala, Mexico, USA (<xref ref-type="bibr" rid="B28">Waltz and McCafferty 1987</xref>; <xref ref-type="bibr" rid="B19">McCafferty and Lugo-Ortiz 1996</xref>; <xref ref-type="bibr" rid="B29">Wiersema and Baumgardner 2000</xref>; <xref ref-type="bibr" rid="B17">McCafferty et al. 2004</xref>), and Costa Rica.</p></tp:treatment-sec><ref-list><ref id="B19"><mixed-citation xmlns:xlink="http://www.w3.org/1999/xlink" xlink:type="simple"><person-group><name name-style="western"><surname>McCafferty</surname><given-names>WP</given-names></name><name name-style="western"><surname>Lugo-Ortiz</surname><given-names>CR</given-names></name></person-group> (<year>1996</year>) <article-title>Los efemerópteros (<tp:taxon-name><tp:taxon-name-part taxon-name-part-type="order">Ephemeroptera</tp:taxon-name-part></tp:taxon-name>) de América Central.</article-title><source>Revista Nicaragüense de Entomología</source><volume>35</volume>: <fpage>19</fpage>–<lpage>28</lpage>. <ext-link xlink:type="simple" ext-link-type="uri" xlink:href="http://www.insecta.bio.spbu.ru/z/pdf/McCaffertyLugo-Ortiz1996p19.pdf">http://www.insecta.bio.spbu.ru/z/pdf/McCaffertyLugo-Ortiz1996p19.pdf</ext-link></mixed-citation></ref><ref id="B29"><mixed-citation xmlns:xlink="http://www.w3.org/1999/xlink" xlink:type="simple"><person-group><name name-style="western"><surname>Wiersema</surname><given-names>NA</given-names></name><name name-style="western"><surname>Baumgardner</surname><given-names>DE</given-names></name></person-group> (<year>2000</year>) <article-title>Distribution and taxonomic contributions to the <tp:taxon-name><tp:taxon-name-part taxon-name-part-type="order">Ephemeroptera</tp:taxon-name-part></tp:taxon-name> fauna of Mexico and Central America.</article-title><source>Entomological news</source><volume>111</volume>(<issue>1</issue>): <fpage>60</fpage>–<lpage>66</lpage>. <ext-link xlink:type="simple" ext-link-type="uri" xlink:href="http://www.insecta.bio.spbu.ru/z/pdf/WiersemaBaumgardner2000.pdf">http://www.insecta.bio.spbu.ru/z/pdf/WiersemaBaumgardner2000.pdf</ext-link></mixed-citation></ref><ref id="B17"><mixed-citation xmlns:xlink="http://www.w3.org/1999/xlink" xlink:type="simple"><person-group><name name-style="western"><surname>McCafferty</surname><given-names>WP</given-names></name><name name-style="western"><surname>Baumgardner</surname><given-names>DE</given-names></name><name name-style="western"><surname>Guenther</surname><given-names>JL</given-names></name></person-group> (<year>2004</year>) <article-title>The <tp:taxon-name><tp:taxon-name-part taxon-name-part-type="order">Ephemeroptera</tp:taxon-name-part></tp:taxon-name> of Central America. Part 1: Guatemala.</article-title><source>Transactions of the American Entomological Society</source><volume>130</volume>: <fpage>201</fpage>–<lpage>219</lpage>. <ext-link xlink:type="simple" ext-link-type="uri" xlink:href="http://www.ephemeroptera-galactica.com/pubs/pub_m/pubmccaffertyw2004p201.pdf">http://www.ephemeroptera-galactica.com/pubs/pub_m/pubmccaffertyw2004p201.pdf</ext-link></mixed-citation></ref><ref id="B28"><mixed-citation xmlns:xlink="http://www.w3.org/1999/xlink" xlink:type="simple"><person-group><name name-style="western"><surname>Waltz</surname><given-names>RD</given-names></name><name name-style="western"><surname>McCafferty</surname><given-names>WP</given-names></name></person-group> (<year>1987</year>) <article-title>Revision of the genus <italic><tp:taxon-name><tp:taxon-name-part taxon-name-part-type="genus">Cloeodes</tp:taxon-name-part></tp:taxon-name></italic> Traver (<tp:taxon-name><tp:taxon-name-part taxon-name-part-type="order">Ephemeroptera</tp:taxon-name-part></tp:taxon-name>: <tp:taxon-name><tp:taxon-name-part taxon-name-part-type="family">Baetidae</tp:taxon-name-part></tp:taxon-name>).</article-title><source>Annals of the Entomological Society of America</source><volume>80</volume>(<issue>2</issue>): <fpage>191</fpage>–<lpage>207</lpage>. <ext-link xlink:type="simple" ext-link-type="doi" xlink:href="10.1093/aesa/80.2.191">https://doi.org/10.1093/aesa/80.2.191</ext-link></mixed-citation></ref></ref-list></tp:taxon-treatment>
