# Supplementary material for: New species and records of Cloeodes Traver, 1938 (Ephemeroptera, Baetidae) from Costa Rica
Source: Zookeys. 2020 Nov 9;989:55–72. doi: 10.3897/zookeys.989.53018 (PMC7669823; doi:10.3897/zookeys.989.53018)
Supplement: XML Treatment for Cloeodes redactus [file zookeys.989.53018-treatment3.xml]

<!DOCTYPE tp:taxon-treatment
  PUBLIC "-//TaxonX//DTD Taxonomic Treatment Publishing DTD v0 20100105//EN" "tax-treatment-NSO.dtd">
<tp:taxon-treatment xmlns:tp="http://www.plazi.org/taxpub"><tp:treatment-meta><kwd-group><label>Taxon classification</label><kwd><named-content xmlns:xlink="http://www.w3.org/1999/xlink" content-type="kingdom">Animalia</named-content></kwd><kwd><named-content xmlns:xlink="http://www.w3.org/1999/xlink" content-type="order">Ephemeroptera</named-content></kwd><kwd><named-content xmlns:xlink="http://www.w3.org/1999/xlink" content-type="family">Baetidae</named-content></kwd></kwd-group><mixed-citation publication-type="journal"><person-group><name><surname>Vásquez-Bolaños</surname><given-names>Oscar</given-names></name><name><surname>Sibaja-Araya</surname><given-names>Fabián</given-names></name><name><surname>Guevara-Mora</surname><given-names>Meyer</given-names></name></person-group><article-title>New species and records of <italic><tp:taxon-name><tp:taxon-name-part taxon-name-part-type="genus" reg="Cloeodes">Cloeodes</tp:taxon-name-part></tp:taxon-name></italic> Traver, 1938 (<tp:taxon-name><tp:taxon-name-part taxon-name-part-type="order">Ephemeroptera</tp:taxon-name-part></tp:taxon-name>, <tp:taxon-name><tp:taxon-name-part taxon-name-part-type="family">Baetidae</tp:taxon-name-part></tp:taxon-name>) from Costa Rica</article-title><source>Zookeys</source><day>09</day><month>11</month><year>2020</year><volume>989</volume><fpage>55</fpage><lpage>72</lpage><pub-id pub-id-type="doi">10.3897/zookeys.989.53018</pub-id></mixed-citation></tp:treatment-meta><tp:nomenclature><tp:taxon-name><object-id xmlns:xlink="http://www.w3.org/1999/xlink" content-type="arpha" xlink:type="simple">09A70DAB-D8A5-5E08-9D6C-5CFD259B5E61</object-id>
            <tp:taxon-name-part taxon-name-part-type="genus" reg="Cloeodes">Cloeodes</tp:taxon-name-part>
            <tp:taxon-name-part taxon-name-part-type="species" reg="redactus">redactus</tp:taxon-name-part>
          </tp:taxon-name><tp:taxon-authority>(Waltz &amp; McCafferty, 1987)</tp:taxon-authority><tp:nomenclature-citation-list><tp:nomenclature-citation><tp:taxon-name>
                <tp:taxon-name-part taxon-name-part-type="genus" reg="Cloeodes">Cloeodes</tp:taxon-name-part> <tp:taxon-name-part taxon-name-part-type="species" reg="redactus">redactus</tp:taxon-name-part></tp:taxon-name><comment>Waltz &amp; McCafferty, 1987: 204; <xref ref-type="bibr" rid="B19">McCafferty and Lugo-Ortiz 1996</xref>: 23; <xref ref-type="bibr" rid="B20">Nieto and Emmerich 2011</xref>: 58; <xref ref-type="bibr" rid="B16">Massariol et al. 2013</xref>: 11; <xref ref-type="bibr" rid="B10">Forero-Céspedes et al. 2016</xref>: 462; <xref ref-type="bibr" rid="B14">Kluge 2017</xref>: 104.</comment></tp:nomenclature-citation></tp:nomenclature-citation-list></tp:nomenclature><tp:treatment-sec sec-type="material" id="SECID0EUQAE"><title>Material examined.</title><p>Five mature nymphs, Río Claro tributary, Río Claro, Golfito, Puntarenas, Costa Rica. <named-content xmlns:xlink="http://www.w3.org/1999/xlink" content-type="dwc:verbatimCoordinates" xlink:type="simple"><named-content content-type="geo-json" specific-use="{&#34;type&#34;:&#34;Point&#34;,&#34;coordinates&#34;:[-83.046883,8.686958]}" id="NCID0E4QAE" xlink:type="simple">8°41'13.05"N, 83°02'48.78"W</named-content></named-content>, 79 m asl, XII/25/2018. Coll. Sibaja-Araya F. (coll.). Material in 95% alcohol deposited at Laboratorio de Entomología, Escuela de Ciencias Biológicas (<abbrev xmlns:xlink="http://www.w3.org/1999/xlink" content-type="institution" xlink:title="Laboratorio de Entomología, Escuela de Ciencias Biológicas, Universidad Nacional, Heredia" id="ABBRID0ECRAE" xlink:type="simple">LEUNA</abbrev>), Universidad Nacional, Heredia, Costa Rica.</p></tp:treatment-sec><tp:treatment-sec sec-type="distribution" id="SECID0EHRAE"><title>Distribution.</title><p>Colombia, Honduras, Peru (<xref ref-type="bibr" rid="B28">Waltz and McCafferty 1987</xref>; <xref ref-type="bibr" rid="B19">McCafferty and Lugo-Ortiz 1996</xref>; <xref ref-type="bibr" rid="B16">Massariol et al. 2013</xref>; <xref ref-type="bibr" rid="B10">Forero-Céspedes et al. 2016</xref>; <xref ref-type="bibr" rid="B14">Kluge 2017</xref>), and Costa Rica.</p><fig id="F8" position="float" orientation="portrait"><object-id xmlns:xlink="http://www.w3.org/1999/xlink" content-type="doi" xlink:type="simple">10.3897/zookeys.989.53018.figure8</object-id><object-id xmlns:xlink="http://www.w3.org/1999/xlink" content-type="arpha" xlink:type="simple">02932777-55CF-54E0-ACF6-8682416712AD</object-id><label>Figure 8.</label><caption><p><italic><tp:taxon-name><tp:taxon-name-part taxon-name-part-type="genus" reg="Cloeodes">Cloeodes</tp:taxon-name-part> <tp:taxon-name-part taxon-name-part-type="species" reg="excogitatus">excogitatus</tp:taxon-name-part></tp:taxon-name></italic>: <bold>A</bold> abdomen coloration <bold>B</bold> intra-anternal extension (scale:1000 pixels : 2 mm) <bold>C</bold> spines on tergum III.</p></caption><graphic xmlns:xlink="http://www.w3.org/1999/xlink" xlink:href="zookeys-989-055-g008.jpg" position="float" orientation="portrait" xlink:type="simple" id="oo_473410.jpg"><uri content-type="original_file" xlink:type="simple">https://binary.pensoft.net/fig/473410</uri></graphic></fig><fig id="F9" position="float" orientation="portrait"><object-id xmlns:xlink="http://www.w3.org/1999/xlink" content-type="doi" xlink:type="simple">10.3897/zookeys.989.53018.figure9</object-id><object-id xmlns:xlink="http://www.w3.org/1999/xlink" content-type="arpha" xlink:type="simple">407C0E45-4205-55BD-8378-38A815217250</object-id><label>Figure 9.</label><caption><p><italic><tp:taxon-name><tp:taxon-name-part taxon-name-part-type="genus" reg="Cloeodes">Cloeodes</tp:taxon-name-part> <tp:taxon-name-part taxon-name-part-type="species" reg="redactus">redactus</tp:taxon-name-part></tp:taxon-name></italic>: <bold>A</bold> abdomen coloration <bold>B</bold> intra-anternal extension <bold>C</bold> spines on tergum III.</p></caption><graphic xmlns:xlink="http://www.w3.org/1999/xlink" xlink:href="zookeys-989-055-g009.jpg" position="float" orientation="portrait" xlink:type="simple" id="oo_473411.jpg"><uri content-type="original_file" xlink:type="simple">https://binary.pensoft.net/fig/473411</uri></graphic></fig></tp:treatment-sec><ref-list><ref id="B19"><mixed-citation xmlns:xlink="http://www.w3.org/1999/xlink" xlink:type="simple"><person-group><name name-style="western"><surname>McCafferty</surname><given-names>WP</given-names></name><name name-style="western"><surname>Lugo-Ortiz</surname><given-names>CR</given-names></name></person-group> (<year>1996</year>) <article-title>Los efemerópteros (<tp:taxon-name><tp:taxon-name-part taxon-name-part-type="order">Ephemeroptera</tp:taxon-name-part></tp:taxon-name>) de América Central.</article-title><source>Revista Nicaragüense de Entomología</source><volume>35</volume>: <fpage>19</fpage>–<lpage>28</lpage>. <ext-link xlink:type="simple" ext-link-type="uri" xlink:href="http://www.insecta.bio.spbu.ru/z/pdf/McCaffertyLugo-Ortiz1996p19.pdf">http://www.insecta.bio.spbu.ru/z/pdf/McCaffertyLugo-Ortiz1996p19.pdf</ext-link></mixed-citation></ref><ref id="B20"><mixed-citation xmlns:xlink="http://www.w3.org/1999/xlink" xlink:type="simple"><person-group><name name-style="western"><surname>Nieto</surname><given-names>C</given-names></name><name name-style="western"><surname>Emmerich</surname><given-names>DE</given-names></name></person-group> (<year>2011</year>) <article-title>Three new species of the genus <italic><tp:taxon-name><tp:taxon-name-part taxon-name-part-type="genus">Cloeodes</tp:taxon-name-part></tp:taxon-name></italic> Traver (<tp:taxon-name><tp:taxon-name-part taxon-name-part-type="order">Ephemeroptera</tp:taxon-name-part></tp:taxon-name>: <tp:taxon-name><tp:taxon-name-part taxon-name-part-type="family">Baetidae</tp:taxon-name-part></tp:taxon-name>) from Uruguay.</article-title><source>Zootaxa</source><volume>2996</volume>: <fpage>57</fpage>–<lpage>65</lpage>. <ext-link xlink:type="simple" ext-link-type="doi" xlink:href="10.11646/zootaxa.2996.1.4">https://doi.org/10.11646/zootaxa.2996.1.4</ext-link></mixed-citation></ref><ref id="B16"><mixed-citation xmlns:xlink="http://www.w3.org/1999/xlink" xlink:type="simple"><person-group><name name-style="western"><surname>Massariol</surname><given-names>FC</given-names></name><name name-style="western"><surname>Lima</surname><given-names>RC</given-names></name><name name-style="western"><surname>Pinheiro</surname><given-names>UDS</given-names></name><name name-style="western"><surname>Quieroz</surname><given-names>LL</given-names></name><name name-style="western"><surname>Oliveira</surname><given-names>LG</given-names></name><name name-style="western"><surname>Salles</surname><given-names>FF</given-names></name><name name-style="western"><surname>Takiya</surname><given-names>D</given-names></name></person-group> (<year>2013</year>) <article-title>Two-winged <tp:taxon-name><tp:taxon-name-part taxon-name-part-type="genus">Cloeodes</tp:taxon-name-part></tp:taxon-name> in Brazil: New species, stage descrip-tion, and key to South American species.</article-title><source>Journal of Insect Science</source><volume>13</volume>(<issue>60</issue>): <fpage>1</fpage>–<lpage>20</lpage>. <ext-link xlink:type="simple" ext-link-type="doi" xlink:href="10.1673/031.013.6001">https://doi.org/10.1673/031.013.6001</ext-link></mixed-citation></ref><ref id="B10"><mixed-citation xmlns:xlink="http://www.w3.org/1999/xlink" xlink:type="simple"><person-group><name name-style="western"><surname>Forero-Céspedes</surname><given-names>AM</given-names></name><name name-style="western"><surname>Gutiérrez</surname><given-names>C</given-names></name><name name-style="western"><surname>Reinoso-Flórez</surname><given-names>G</given-names></name></person-group> (<year>2016</year>) <article-title>Composición y estructura de la familia <tp:taxon-name><tp:taxon-name-part taxon-name-part-type="family">Baetidae</tp:taxon-name-part></tp:taxon-name> (<tp:taxon-name><tp:taxon-name-part taxon-name-part-type="class">Insecta</tp:taxon-name-part></tp:taxon-name>: <tp:taxon-name><tp:taxon-name-part taxon-name-part-type="order">Ephemeroptera</tp:taxon-name-part></tp:taxon-name>) en una cuenca andina colombiana.</article-title><source>Hidrobiológica</source><volume>26</volume>(<issue>3</issue>): <fpage>459</fpage>–<lpage>474</lpage>. <ext-link xlink:type="simple" ext-link-type="doi" xlink:href="10.24275/uam/izt/dcbs/hidro/2016v26n3/Forero">https://doi.org/10.24275/uam/izt/dcbs/hidro/2016v26n3/Forero</ext-link></mixed-citation></ref><ref id="B14"><mixed-citation xmlns:xlink="http://www.w3.org/1999/xlink" xlink:type="simple"><person-group><name name-style="western"><surname>Kluge</surname><given-names>NJ</given-names></name></person-group> (<year>2017</year>) <article-title>Contribution to the knowledge of <italic><tp:taxon-name><tp:taxon-name-part taxon-name-part-type="genus">Cloeodes</tp:taxon-name-part></tp:taxon-name></italic> Traver 1938 (<tp:taxon-name><tp:taxon-name-part taxon-name-part-type="order">Ephemeroptera</tp:taxon-name-part></tp:taxon-name>, <tp:taxon-name><tp:taxon-name-part taxon-name-part-type="family">Baetidae</tp:taxon-name-part></tp:taxon-name>).</article-title><source>Zootaxa</source><volume>4319</volume>(<issue>1</issue>): <fpage>91</fpage>–<lpage>127</lpage>. <ext-link xlink:type="simple" ext-link-type="doi" xlink:href="10.11646/zootaxa.4319.1.5">https://doi.org/10.11646/zootaxa.4319.1.5</ext-link></mixed-citation></ref><ref id="B28"><mixed-citation xmlns:xlink="http://www.w3.org/1999/xlink" xlink:type="simple"><person-group><name name-style="western"><surname>Waltz</surname><given-names>RD</given-names></name><name name-style="western"><surname>McCafferty</surname><given-names>WP</given-names></name></person-group> (<year>1987</year>) <article-title>Revision of the genus <italic><tp:taxon-name><tp:taxon-name-part taxon-name-part-type="genus">Cloeodes</tp:taxon-name-part></tp:taxon-name></italic> Traver (<tp:taxon-name><tp:taxon-name-part taxon-name-part-type="order">Ephemeroptera</tp:taxon-name-part></tp:taxon-name>: <tp:taxon-name><tp:taxon-name-part taxon-name-part-type="family">Baetidae</tp:taxon-name-part></tp:taxon-name>).</article-title><source>Annals of the Entomological Society of America</source><volume>80</volume>(<issue>2</issue>): <fpage>191</fpage>–<lpage>207</lpage>. <ext-link xlink:type="simple" ext-link-type="doi" xlink:href="10.1093/aesa/80.2.191">https://doi.org/10.1093/aesa/80.2.191</ext-link></mixed-citation></ref></ref-list></tp:taxon-treatment>
